# Supplementary material for: Identification and Functional Analysis of a Defensin CcDef2 from Coridius chinensis
Source: Int J Mol Sci. 2022 Mar 3;23(5):2789. doi: 10.3390/ijms23052789 (PMC8911331; doi:10.3390/ijms23052789)
Supplement: Supplementary file 1 [file ijms-23-02789-s001.zip]

Archive with 1 entries (1 files):
- ijms-1600351-supplementary.pdf
